# Supplementary material for: Synthesis reveals approximately balanced biotic differentiation and homogenization
Source: Sci Adv. 2024 Feb 21;10(8):eadj9395. doi: 10.1126/sciadv.adj9395 (PMC10881054; doi:10.1126/sciadv.adj9395)
Supplement: Supplementary file 2 — Data file S1 [file sciadv.adj9395_data_file_s1.zip]

Archive with 1 entries (1 files):
- adj9395_Data_file_S1.xlsx
