# Supplementary material for: Synthesis reveals approximately balanced biotic differentiation and homogenization
Source: Sci Adv. 2024 Feb 21;10(8):eadj9395. doi: 10.1126/sciadv.adj9395 (PMC10881054; doi:10.1126/sciadv.adj9395)
Supplement: Supplementary file 2 — Data file S1 [file sciadv.adj9395_data_file_s1.zip › adj9395_Data_file_S1.xlsx]

## Sheet: Sheet1
A. Alignier, Two decades of change in a field margin vegetation metacommunity as a result of field margin structure and management practice changes. Agriculture, Ecosystems & Environment 251, 1–10 (2018).
A. Becker Scarpitta, J. Bardat, A. Lalanne, M. Vellend, Long‐term community change: bryophytes are more responsive than vascular plants to nitrogen deposition and warming. J Vegetation Science 28, 1220–1229 (2017).
A. Chiarucci, S. Fattorini, B. Foggi, S. Landi, L. Lazzaro, J. Podani, D. Simberloff, Plant recording across two centuries reveals dramatic changes in species diversity of a Mediterranean archipelago. Sci Rep 7, 5415 (2017).
A. de Sostoa, F. Casals, N. M. Caiola, D. Vinyoles, S. Sánchez, C. Franch, Desenvolupament d’un índex d’integritat biòtica (IBICAT) basat en l’ús dels peixos com a indicadors de la qualitat ambiental dels rius a Cataluña. Documents tècnics de l’Agència Catalana de l’Aigua. Generalitat de Catalunya. Departament de Medi Ambient (2003).
A. de Sostoa, N. Caiola, F. Casals, E. García-Berthou, C. Alcaraz, L. Benejam, A. Maceda, C. Solà, A. Munné, Ajust de l’Índex d’Integritat Biòtica (IBICAT) basat en l’ús dels peixos com a indicadors de la qualitat ambiental als rius de Catalunya. 187 p. Agència Catalana de l’Aigua, Departament de Medi Ambient i Habitatge, Generalitat de Catalunya (2010).
A. Hoffman, D. Williams, H. Wahren, J. Camac, J. Morgan, W. Papst, Victorian Alpine Plot Network (Alpine Long Term Monitoring - Community Changes): Vegetation Data, South-east Highlands, Australia, 1947-2013, Long Term Ecological Research Network (2017); https://doi.org/10.25911/5C3FF778936DA.
A. J. Read, P. N. Halpin, L. B. Crowder, B. D. Best, E. Fujioka, OBIS-SEAMAP: mapping marine mammals, birds and turtles (2010). http://seamap.env.duke.edu.
A. Kodric‐Brown, C. Wilcox, J. G. Bragg, J. H. Brown, Dynamics of fish in Australian desert springs: role of large‐mammal disturbance. Diversity and Distributions 13, 789–798 (2007).
A. Kolesnikova, T. Konakova, A. Taskaeva, A. Kudrin, Soil invertebrates of coniferous forests along a gradient of air pollution (Komi Republic). BDJ 9, e75586 (2021).
A. L. Vernon, T. A. Ranker, Current Status of the Ferns and Lycophytes of the Hawaiian Islands. American Fern Journal 103, 59–111 (2013).
A. M. Marshall, T. E. Link, G. N. Flerchinger, D. J. Nicolsky, M. S. Lucash, Ecohydrological modelling in a deciduous boreal forest: Model evaluation for application in non‐stationary climates. Hydrological Processes 35, e14251 (2021).
A. Molina‐Martínez, J. L. León‐Cortés, H. M. Regan, O. T. Lewis, D. Navarrete, U. Caballero, A. Luis‐Martínez, Changes in butterfly distributions and species assemblages on a Neotropical mountain range in response to global warming and anthropogenic land use. Diversity and Distributions 22, 1085–1098 (2016).
A. Terui, N. Ishiyama, H. Urabe, S. Ono, J. C. Finlay, F. Nakamura, Metapopulation stability in branching river networks. Proceedings of the National Academy of Sciences 115, E5963–E5969 (2018).
Ada County Weed, Pest, and Mosquito Abatement. Data Set: Mosquito surveillance, Ada County Weed, Pest, and Mosquito, in Idaho, USA, 2018. (2020).
Andrews Forest LTER Site, J. F. Franklin, Long-term growth, mortality and regeneration of trees in permanent vegetation plots in the Pacific Northwest, 1910 to present (2012). https://doi.org/10.6073/pasta/2315afa15ad0a2317b49565da6258c47.
Animal Demography Unit, Coordinated Waterbird Counts (CWAC) (2012). https://obis.org/dataset/a60f84ee-0e25-428e-b171-16686b554702.
Australian Antarctic Data Centre, Seabirds of the Southern and South Indian Ocean (2022). https://doi.org/10.15468/tu0dcw.
B. Baiser, D. Valle, Z. Zelazny, J. G. Burleigh, Data from: Non-random patterns of invasion and extinction reduce phylogenetic diversity in island bird assemblages, version 1, Dryad (2017); https://doi.org/10.5061/DRYAD.RS714.
B. Bestelmeyer, D. Lightfoot, R. L. Schooley, Rodent data from trapping webs in the long-term Small Mammal Exclusion Study (SMES) at Jornada Basin LTER, 1995-2007 (2019). https://doi.org/10.6073/pasta/0c38baecb2e10b4fe70d187ba6f08dda.
Birds Canada, British Columbia Coastal Waterbirds Survey (2008). https://www.naturecounts.ca/.
Birds Canada, Marsh Monitoring Program. http://www.naturecounts.ca/.
C. Alves, A. Valdivia, R. B. Aronson, N. Bood, K. D. Castillo, C. Cox, C. Fieseler, Z. Locklear, M. McField, L. Mudge, J. Umbanhowar, J. F. Bruno, Twenty years of change in benthic communities across the Belizean Barrier Reef. PLoS ONE 17, e0249155 (2022).
C. B. Halpern, D. McKenzie, S. A. Evans, D. A. Maguire, Initial responses of forest understories to varying levels and patterns of green-tree retention. Ecological Applications 15, 175–195 (2005).
C. B. Halpern, J. A. Lutz, Canopy closure exerts weak controls on understory dynamics: a 30-year study of overstory-understory interactions (2013). https://doi.org/10.5061/dryad.1q88j.
C. B. Halpern, J. A. Lutz, Canopy closure exerts weak controls on understory dynamics: a 30-year study of overstory–understory interactions. Ecological Monographs 83, 221–237 (2013).
C. B. Halpern, J. Halaj, S. A. Evans, M. Dovčiak, Level and pattern of overstory retention interact to shape long-term responses of understories to timber harvest. Ecological Applications 22, 2049–2064 (2012).
C. Dyrness, C. B. Halpern, Plant succession and biomass dynamics following logging and burning in the Andrews Experimental Forest Watersheds 1 and 3, 1962-Present (2010). https://doi.org/10.6073/pasta/08dd6cb668df706061bf260b183561a0.
C. Gjerdrum, D. Fifield, CWS-EC Eastern Canada Seabirds at Sea (ECSAS) (2019). https://obis.org/dataset/51391fb1-ae4d-44d8-9178-a06f95545604.
C. Halpern, DEMO: Vegetation Data - Post-Harvest. Demonstration of Ecosystem Management Options (2015). http://andlter.forestry.oregonstate.edu/data/abstract.aspx?dbcode=TP104.
C. Hassall, J. Hollinshead, A. Hull, Temporal dynamics of aquatic communities and implications for pond conservation. Biodivers Conserv 21, 829–852 (2012).
C. Lelli, J. Nascimbene, D. Alberti, N. Agostini, A. Zoccola, G. Piovesan, A. Chiarucci, Long‐term changes in Italian mountain forests detected by resurvey of historical vegetation data. J Vegetation Science 32, e12939 (2021).
C. Lévèque, J. M. Hougard, V. Resh, B. Statzner, L. Yaméogo, Freshwater ecology and biodiversity in the tropics: what did we learn from 30 years of onchocerciasis control and the associated. Hydrobiologia 500, 23–49 (2003).
C. M. Wood, S. M. Smart, R. G. H. Bunce, L. R. Norton, L. C. Maskell, D. C. Howard, W. A. Scott, P. A. Henrys, Long-term vegetation monitoring in Great Britain – the Countryside Survey 1978–2007 and beyond. Earth Syst. Sci. Data 9, 445–459 (2017).
C. R. Sanquetta, Monitoring experiences at the Atlantic rainforest biome using permanent plots. (Experiencias de monitoramento no bioma mata atlantica com uso de parcelas permanentes) (2008).
C. W. Hoagstrom, S. S. Wall, J. G. Kral, B. G. Blackwell, C. R. Berry, ZOOGEOGRAPHIC PATTERNS AND FAUNAL CHANGE OF SOUTH DAKOTA FISHES. Western North American Naturalist 67, 161–184 (2007).
M. C. Cardoso, R. B. Gonçalves. Reduction by half: the impact on bees of 34 years of urbanization. Urban Ecosyst. 21, 943–949 (2018).
S.-W. Choi. Long-term (2005–2017) macromoth community monitoring at Mt. Jirisan National Park, South Korea.
S.-W. Choi, J.-S. An, N.-H. Kim, S. Lee, N. Ahn. Long-term (2005–2017) macromoth community monitoring at Mt. Jirisan National Park, South Korea. Ecol. Res. 34, 443–443 (2019).
City of Suffolk Mosquito Control. Data Set: Mosquito surveillance in City of Suffolk, Virginia, USA. 23434. (2019).
Coral Reef Ecosystem Division (CRED), Pacific Island Fisheries Sciences Center, NOAA National Marine Fisheries Service, CRED Towed-Diver Fish Biomass Surveys in the Pacific Ocean 2000-2010 (2011). https://obis.org/dataset/1d3d2e69-3256-44c4-af75-ca6491f795c6.
D. A. Kelt, P. L. Meserve, J. R. Gutiérrez, W. B. Milstead, M. A. Previtali, Long‐term monitoring of mammals in the face of biotic and abiotic influences at a semiarid site in north‐central Chile. Ecology 94, 977 (2013).
D. C. Hartnett, S. L. Collins, PVC02 Plant Species Composition on Selected Watersheds at Konza Prairie ver 9 (2016). https://doi.org/10.6073/pasta/7b6df00de4d0fcecfd344c02de9f9c62.
D. Clark, B. Branton, DFO Maritimes Research Vessel Trawl Surveys (2007). https://www.gbif.org/dataset/86711916-f762-11e1-a439-00145eb45e9a.
D. Clark, B. Branton, DFO Maritimes Research Vessel Trawl Surveys, OBIS Canada Digital Collections (2007).
D. Closset‐Kopp, T. Hattab, G. Decocq, Do drivers of forestry vehicles also drive herb layer changes (1970–2015) in a temperate forest with contrasting habitat and management conditions? Journal of Ecology 107, 1439–1456 (2019).
D. Corke, The status and conservation needs of the terrestrial herpetofauna of the windward islands (West Indies). Biological Conservation 62, 47–58 (1992).
D. G. Fitzgerald, E. Kott, R. P. Lanno, D. G. Dixon, [No title found]. Journal of Aquatic Ecosystem Stress and Recovery 6, 111–127 (1997).
D. Gómez-Gras, C. Linares, M. Dornelas, J. S. Madin, V. Brambilla, J.-B. Ledoux, N. Bensoussan, P. López-Sendino, J. Garrabou, Source data and code for: Climate change transforms the functional identity of Mediterranean coralligenous assemblages, version 3, Dryad (2022); https://doi.org/10.5061/DRYAD.69P8CZ91G.
D. J. Kushner, A. Rassweiler, J. P. McLaughlin, K. D. Lafferty, A multi-decade time series of kelp forest community structure at the California Channel Islands. Ecology 94, 2655–2655 (2013).
D. J. Larkin, A. L. Hipp, J. Kattge, W. Prescott, R. K. Tonietto, S. K. Jacobi, M. L. Bowles, Data from: Phylogenetic measures of plant communities show long-term change and impacts of fire management in tallgrass prairie remnants, version 1, Dryad (2016); https://doi.org/10.5061/DRYAD.763V6.
D. J. Larkin, A. L. Hipp, J. Kattge, W. Prescott, R. K. Tonietto, S. K. Jacobi, M. L. Bowles, Phylogenetic measures of plant communities show long‐term change and impacts of fire management in tallgrass prairie remnants. Journal of Applied Ecology 52, 1638–1648 (2015).
D. K. Szydlowski, A. K. Elgin, D. M. Lodge, J. S. Tiemann, E. R. Larson, Aquatic snail and macrophyte abundance and richness data for ten lakes in Vilas County, WI, USA, 1987-2020, Environmental Data Initiative (2022); https://doi.org/10.6073/PASTA/29733B5269EFE990C3D2D916453FE4DD.
D. Keith, C. Simpson, K. Wilkins, M. Tozer, D. Williams, T. Mason, Upland Health Swamps Plot Network: Royal National Park, Sydney Basin data packages 1965 - 2018. doi: 10.25911/5C130CA59C5A8 (2018).
D. Landis, S. Gage, Insect Populations via Sticky Traps at KBS-LTER (2014). https://doi.org/10.6073/pasta/6b6cc0ad7897d9008e8cf918bbf552d2.
D. Lightfoot, Lizard pitfall trap data (LTER-II, LTER-III) (2013). https://lter.jornada.nmsu.edu/data-catalog/.
D. Lightfoot, Small Mammal Exclosure Study (SMES) Leaf Litter Study in the Chihuahuan Desert Grassland and Shrubland at the Sevilleta National Wildlife Refuge, New Mexico ver 128607 (2016). https://doi.org/10.6073/pasta/2f99420037c88c1c751b38ea8f3a91b1.
D. Lightfoot, Small Mammal Exclosure Study (SMES) Vegetation Data from the Chihuahuan Desert Grassland and Shrubland at the Sevilleta National Wildlife Refuge, New Mexico (2006-2009) (2011). https://doi.org/10.6073/pasta/d80d5e2196cd11ef79df23ebe5a77c19.
D. M. Carlson, R. A. Daniels, Status of Fishes in New York: Increases, Declines and Homogenization of Watersheds. The American Midland Naturalist 152, 104–139 (2004).
D. M. Larson, A. M. Carhart, E. M. Lund, Aquatic vegetation types identified during early and late phases of vegetation recovery in the Upper Mississippi River. Ecosphere 14, e4468 (2023).
D. M. Mushet, M. J. Solensky, Cottonwood Lake Study Area - Amphibians, U.S. Geological Survey (2017); https://doi.org/10.5066/F7X9297Q.
D. M. Mushet, N. Euliss, M. Solensky, Cottonwood Lake Study Area - Invertebrate Counts, U.S. Geological Survey (2017); https://doi.org/10.5066/F7BK1B77.
L. C. da Rocha-Filho, P. C. Montagnana, D. Boscolo, C. A. Garófalo. Species turnover and low stability in a community of euglossine bees (Hymenoptera: Apidae) sampled within 28 years in an urban forest fragment. Apidologie 51, 921–934 (2020).
Desplaines Valley Mosquito Abatement District. Data Set: Mosquito surveillance in Desplaines Valley Mosquito Abatement, Illinois, USA, 2020. (2020).
D. Dudgeon, L. C. Y. Ng, T. P. N. Tsang. Shifts in aquatic insect composition in a tropical forest stream after three decades of climatic warming. Glob. Change Biol. 26, 6399–6412 (2020).
E. Christensen, D. James, C. J. Maxwell, A. Slaughter, P. B. Adler, K. Havstad, B. Bestelmeyer, Quadrat‐based monitoring of desert grassland vegetation at the Jornada Experimental Range, New Mexico, 1915–2016. Ecology 102, e03530 (2021).
E. E. Werner, C. Davis, D. K. Skelly, R. A. Relyea, M. F. Benard, S. J. McCauley, C. J. Davis, Data from: Cross-scale interactions and the distribution-abundance relationship, version 1, Dryad (2015); https://doi.org/10.5061/DRYAD.JS47K.
E. E. Werner, C. J. Davis, D. K. Skelly, R. A. Relyea, M. F. Benard, S. J. McCauley, Cross-Scale Interactions and the Distribution-Abundance Relationship. PLoS ONE 9, e97387 (2014).
E. Gaget, V. Devictor, B. Frochot, R. Desbrosses, M. Eybert, B. Faivre, Disentangling the latitudinal and altitudinal shifts in community composition induced by climate change: The case of riparian birds. Journal of Biogeography 48, 526–536 (2021).
E. Gaget, V. Devictor, B. Frochot, R. Desbrosses, M.-C. Eybert, B. Faivre, Disentangling the latitudinal and altitudinal shifts in community composition induced by climate change: the case of riparian birds, version 3, Dryad (2021); https://doi.org/10.5061/DRYAD.1RN8PK0RX.
E. Gaiser, Relative Abundance Diatom Data from Periphyton Samples Collected from the Greater Everglades, Florida USA from September 2005 to November 2014, Environmental Data Initiative (2021); https://doi.org/10.6073/PASTA/A9DCA89331D33221C59A6AA0AE96278A.
E. Jacinto, N. A. Fangue, D. E. Cocherell, J. D. Kiernan, P. B. Moyle, A. L. Rypel, Increasing stability of a native freshwater fish assemblage following flow rehabilitation. Ecological Applications 33, e2868 (2023).
E. Jacinto, N. A. Fangue, D. E. Cocherell, J. Kiernan, P. B. Moyle, A. L. Rypel, Increasing stability of a native freshwater fish assemblage following flow rehabilitation, Zenodo (2022); https://doi.org/10.5281/ZENODO.7822308.
E. M. Olsen, S. M. Carlson, J. Gjøsæter, N. C. Stenseth, Nine decades of decreasing phenotypic variability in Atlantic cod. Ecology Letters 12, 622–631 (2009).
E. M. Sampaio, E. K. V. Kalko, E. Bernard, B. Rodríguez-Herrera, C. O. Handley, A Biodiversity Assessment of Bats (Chiroptera) in a Tropical Lowland Rainforest of Central Amazonia, Including Methodological and Conservation Considerations. Studies on Neotropical Fauna and Environment 38, 17–31 (2003).
E. Muldavin, S. Collins, 2003 Prescribed Burn Effect on Chihuahuan Desert Grasses and Shrubs at the Sevilleta National Wildlife Refuge, New Mexico: Species Composition Study (2004-present) ver 122109 (2016). https://doi.org/10.6073/pasta/7d62bbb0e65c4b8f3728a8888d40421a.
E. P. Economo, M. Janda, B. Guénard, E. Sarnat, Assembling a species–area curve through colonization, speciation and human‐mediated introduction. Journal of Biogeography 44, 1088–1097 (2017).
E. P. Economo, M. Janda, B. Guénard, E. Sarnat, Data from: Assembling a species–area curve through colonization, speciation and human-mediated introduction, version 1, Dryad (2017); https://doi.org/10.5061/DRYAD.2F7B2.
E. P. F. Price, G. Spyreas, J. Matthews, Biotic homogenization of regional wetland plant communities within short timescales in the presence of an aggressive invader, University of Illinois at Urbana-Champaign (2017); https://doi.org/10.13012/B2IDB-0478588_V2.
E. P. F. Price, G. Spyreas, J. W. Matthews, Biotic homogenization of regional wetland plant communities within short time‐scales in the presence of an aggressive invader. Journal of Ecology 106, 1180–1190 (2018).
E. Pollard, M. L. Hall, T. J. Bibby, “Monitoring the Abundance of Butterflies 1976-1985” in Research and Survey in Nature Conservation, No2 (Nature Conservancy Council, 1986).
E. Sarnat, B. Blanchard, B. Guénard, J. Fasi, E. Economo, Checklist of the ants (Hymenoptera, Formicidae) of the Solomon Islands and a new survey of Makira Island. ZK 257, 47–88 (2013).
Environment Agency. Ecology & Fish Bulk Downloads. UK Department for Environment Food & Rural Affairs https://environment.data.gov.uk/ecology/explorer/downloads/ (2021).
F. Neat, N. Campbell, Demersal fish diversity of the isolated Rockall plateau compared with the adjacent west coast shelf of Scotland. Biological Journal of the Linnean Society 104, 138–147 (2011).
F. T. Farah, R. R. Rodrigues, F. A. M. Santos, J. Y. Tamashiro, G. J. Shepherd, T. Siqueira, J. L. F. Batista, B. J. F. Manly, Forest destructuring as revealed by the temporal dynamics of fundamental species–case study of Santa Genebra Forest in Brazil. Ecological Indicators 37, 40–44 (2014).
G. C. E. L. Project, M. Alber, Long-term Mollusc Population Abundance and Size Data from the Georgia Coastal Ecosystems LTER Fall Marsh Monitoring Program, Environmental Data Initiative (2022); https://doi.org/10.6073/PASTA/651D603E2930D7FF608D7325230418E8.
G. J. Edgar, A. Cooper, S. C. Baker, W. Barker, N. S. Barrett, M. A. Becerro, A. E. Bates, D. Brock, D. M. Ceccarelli, E. Clausius, M. Davey, T. R. Davis, P. B. Day, A. Green, S. R. Griffiths, J. Hicks, I. A. Hinojosa, B. K. Jones, S. Kininmonth, M. F. Larkin, N. Lazzari, J. S. Lefcheck, S. D. Ling, P. Mooney, E. Oh, A. Pérez-Matus, J. B. Pocklington, R. Riera, J. A. Sanabria-Fernandez, Y. Serous…
G. Mendieta-Leiva, K. Wagner, G. Zotz, Vascular epiphyte census data at the San Lorenzo Crane plot, Zenodo (2021); https://doi.org/10.5281/ZENODO.5645774.
G. Mendieta‐Leiva, H. L. Buckley, G. Zotz, Directional changes over time in the species composition of tropical vascular epiphyte assemblages. Journal of Ecology 110, 553–568 (2022).
G. R. Shaver, F. S. Chapin III, Production: biomass relationships and element cycling in contrasting arctic vegetation types. Ecological Monographs 61, 1–31 (1991).
G. Shaver, Above ground plant biomass a moist acidic tussock tundra experimental site, 1984, Acric LTER, Toolik Lake, Alaska (2015). https://doi.org/doi.org/10.6073/pasta/08a91cb2697f7cdc82d654e82b53c5c5.
G. Sonnier, R. Whittington, E. H. Boughton, Long-term response of wetland plant communities to management intensity, grazing abandonment, and prescribed fire, Environmental Data Initiative (2022); https://doi.org/10.6073/PASTA/F20622C01B40E1E08E72F01E29F59302.
G. Wardle, C. Dickman, A. Greenville, B. Tamayo, Desert Ecology Plot Network data packages, 1990-2018. doi: 10.25911/5C13171D944FE (2018).
H. Gibb, B. F. Grossman, C. R. Dickman, O. Decker, G. M. Wardle. Data from: Long-term responses of desert ant assemblages to climate, Dryad, Dataset.
H. Gibb, B. F. Grossman, C. R. Dickman, O. Decker, G. M. Wardle. Long-term responses of desert ant assemblages to climate. J. Anim. Ecol. 88, 1549–1563 (2019).
G. J. Edgar, N. S. Barrett. An assessment of population responses of common inshore fishes and invertebrates following declaration of five Australian marine protected areas. Envir. Conserv. 39, 271–281 (2012).
H. Guo, H-G Li, L. Wu, H. Ding, J. Liu, T-P. Wu, J-H Tian. The structure, spaciotemporal dynamics, and diversity of mosquito communities in Wuhan. Chin. J. Appl. Entomol. 57, 955–962 (2020).
J. Guo, X. Fu, S. Zhao, X. Shen, K.A.G. Wyckhuys, K Wu. Long-term shifts in abundance of (migratory) crop-feeding and beneficial insect species in northeastern Asia. J. Pest Sci. 93, 583–594 (2020).
G. Su, S. Villeger, B. Sebastien, S. Tao, J. Xu, M. Logez, Scripts and files for “Human Impacts on Global Freshwater Fish Biodiversity.” 327013301 Bytes (2021).
H. Bruelheide, T. Sperle, Table S5: Occupancy change observations in bog species in the Black Forest (Germany) across all sites from 1972-2019, version 3, Dryad (2020); https://doi.org/10.5061/DRYAD.MW6M905VJ.
H. C. Taylor, A vegetation survey of the Cape of Good Hope Nature Reserve. I. The use of association-analysis and Braun-Blanquet methods. Bothalia 15, 245–258 (1984).
H. Gibb, B. F. Grossman, C. R. Dickman, O. Decker, G. M. Wardle, Long‐term responses of desert ant assemblages to climate. Journal of Animal Ecology 88, 1549–1563 (2019).
H. Gibb, B. Grossman, C. Dickman, O. Decker, G. Wardle, Data from: Long-term responses of desert ant assemblages to climate, version 2, Dryad (2020); https://doi.org/10.5061/DRYAD.VC80R13.
H. P. A. Sweatman, A. J. Cheal, G. J. Coleman, S. Delean, B. M. Fitzpatrick, I. R. Miller, R. Ninio, K. Osborne, C. M. Page, A. A. Thompson, “Long-Term Monitoring of the Great Barrier Reef. Status Report Number 5. LTM No.5” (data set, Australian Institute of Marine Science, 2001).
H. Ylänne, S. Stark, A. Tolvanen, Vegetation shift from deciduous to evergreen dwarf shrubs in response to selective herbivory offsets carbon losses: evidence from 19 years of warming and simulated herbivory in the subarctic tundra. Global Change Biology 21, 3696–3711 (2015).
J. E., Harris, N. L. Rodenhouse, R. T. Holmes. Decline in beetle abundance and diversity in an intact temperate forest linked to climate warming. Biol. Conserv. 240, 108219 (2019).
HMANA, Hawk Migration Association of North America (HMANA). https://www.hmana.org/.
I. Chen, J. K. Hill, H. Shiu, J. D. Holloway, S. Benedick, V. K. Chey, H. S. Barlow, C. D. Thomas, Asymmetric boundary shifts of tropical montane Lepidoptera over four decades of climate warming. Global Ecology and Biogeography 20, 34–45 (2011).
I. H. Myers-Smith, ShrubHub/QikiqtarukHub: QikiqtarukHub_v1.0, version v1.0, Zenodo (2018); https://doi.org/10.5281/ZENODO.2397996.
I. R. Staude, H. M. Pereira, G. N. Daskalova, M. Bernhardt‐Römermann, M. Diekmann, H. Pauli, H. Van Calster, M. Vellend, A. D. Bjorkman, J. Brunet, P. De Frenne, R. Hédl, U. Jandt, J. Lenoir, I. H. Myers‐Smith, K. Verheyen, S. Wipf, M. Wulf, C. Andrews, P. Barančok, E. Barni, J. Benito‐Alonso, J. Bennie, I. Berki, V. Blüml, M. Chudomelová, G. Decocq, J. Dick, T. Dirnböck, T. Durak, O. Eriksson, B…
I. R. Staude, R-Code and data for “Directional turnover toward larger-ranged plants over time and across habitats,” figshare (2021); https://doi.org/10.6084/M9.FIGSHARE.12514172.V1.
Institute of Agricultural and Fisheries research (ILVO), Macrobenthos monitoring at long-term monitoring stations in the Belgian part of the North Sea between 1979 and 1999 (2016). https://doi.org/10.14284/201.
International Council for the Exploration of the Sea, ICES DATRAS: Baltic International Trawl Survey (2013). https://datras.ices.dk/Data{\_}products/Download/Download{\_}Data{\_}public.aspx.
International Council for the Exploration of the Sea, ICES DATRAS: Beam Trawl Survey (2010). https://datras.ices.dk/Data{\_}products/Download/Download{\_}Data{\_}public.aspx.
International Council for the Exploration of the Sea, ICES DATRAS: North Sea International Bottom Trawl Survey (2010). https://datras.ices.dk/Data{\_}products/Download/Download{\_}Data{\_}public.aspx.
International Council for the Exploration of the Sea, ICES DATRAS: Scottish West Coast Survey For Commercial Fish Species 1985-2013 (2013). https://datras.ices.dk.
J. A. D. Carvalho, L. Rönn, T. Prins, H. Hillebrand, “Temporal change in phytoplankton diversity and functional group composition” (preprint, In Review, 2023); https://doi.org/10.21203/rs.3.rs-2760923/v1.
J. Alston, C. Reed, L. Khasoha, B. Brown, G. Busienei, N. Carlson, T. Coverdale, M. Dudenhoeffer, M. Dyck, J. Ekeno, A. Hassan, R. Hohbein, R. Jakopak, B. Kimiti, S. Kurukura, P. Lokeny, A. Louthan, S. Musila, P. Musili, T. Tindall, S. Weiner, T. Kartzinel, T. Palmer, R. Pringle, J. Goheen, Ecological consequences of large herbivore exclusion in an African savanna: 12 years of data from the UHURU…
J. Anderson, L. Vermeire, P. B. Adler, Fourteen years of mapped, permanent quadrats in a northern mixed prairie, USA. Ecology 92, 1703 (2011).
J. E. D. Miller, S. Copeland, K. Davies, B. Anacker, H. Safford, S. Harrison, Plant community data from a statewide survey of paired serpentine and non‐serpentine soils in California , USA. Ecology 103, e3644 (2022).
J. E. Rebelo, The ichthyofauna and abiotic hydrological environment of the Ria de Aveiro, Portugal. Estuaries 15, 403–413 (1992).
J. E. Tanner, J. H. Connell, Heron Island exposed (north) crest coral community data, figshare (2022); https://doi.org/10.6084/M9.FIGSHARE.21114061.V1.
J. E. Whitney, K. B. Gido, E. C. Martin, K. J. Hase, The first to arrive and the last to leave: colonisation and extinction dynamics of common and rare fishes in intermittent prairie streams. Freshwater Biology 61, 1321–1334 (2016).
J. G. Douglass, K. E. France, J. P. Richardson, J. E. Duffy, Seasonal and interannual change in a Chesapeake Bay eelgrass community: Insights into biotic and abiotic control of community structure. Limnology and Oceanography 55, 1499–1520 (2010).
J. Hibit, C. C. Daehler, Long-term decline of native tropical dry forest remnants in an invaded Hawaiian landscape. Biodivers Conserv 28, 1699–1716 (2019).
J. Holopainen, S. Helama, H. Väre, NOAA/WDS Paleoclimatology - Finland Plant Phenological Data from 1750 to 1965 CE, NOAA National Centers for Environmental Information; https://doi.org/10.25921/26XZ-KW70.
J. Holopainen, S. Helama, H. Väre, Plant phenological dataset collated by the Finnish Society of Sciences and Letters. Ecology 104, e3962 (2023).
J. J. Moore, C. M. Howson, “Survey of the rocky shores in the region of Sullom Voe, Shetland, July 2013” (A report to SOTEAG from Aquatic Survey & Monitoring Ltd., Cosheston, Pembrokeshire, 2014); https://www.soteag.org.uk/environmental-monitoring/monitoring-reports/.
J. Jones, J. Miller, Spatial and temporal distribution and abundance of moths in the Andrews Experimental Forest, 1994 to 2008. http://andrewsforest.oregonstate.edu/data/abstract.cfm?dbcode=SA015.
J. Knops, D. Tilman, Core Old Field Grasshopper Sampling:Successional Dynamics on a Resampled Chronosequence (experiment 014) (2006). https://doi.org/10.6073/pasta/239b3023d75d83e795a15b36fac702e2.
J. M. Alston, C. G. Reed, L. M. Khasoha, B. R. P. Brown, G. Busienei, N. Carlson, T. C. Coverdale, M. Dudenhoeffer, M. A. Dyck, J. Ekeno, A. A. Hassan, R. Hohbein, R. P. Jakopak, B. Kimiti, S. Kurukura, P. Lokeny, A. M. Louthan, S. Musila, P. M. Musili, T. Tindall, S. Weiner, T. R. Kartzinel, T. M. Palmer, R. M. Pringle, J. R. Goheen, Ecological consequences of large herbivore exclusion in an Afr…
J. M. Green, R. L. Dunbrack, A. E. Bates, Signals of resilience and change in tidepool fish communities on the Pacific coast of Vancouver Island, Canada. Diversity and Distributions 27, 2170–2179 (2021).
J. Merritt, Long Term Mammal Data from Powdermill Biological Station 1979-1999 ver 17 (2013). https://doi.org/10.6073/pasta/83c888854e239a79597999895bb61cfe.
J. Miller, S. M. Copeland, K. Davies, B. Anacker, H. D. Safford, S. P. Harrison, Plant community data from a statewide survey of paired serpentine and non-serpentine soils in California, USA, figshare (2021); https://doi.org/10.6084/M9.FIGSHARE.17009027.
J. O. Zeni, D. J. Hoeinghaus, C. A. Roa-Fuentes, L. Casatti, Stochastic species loss and dispersal limitation drive patterns of spatial and temporal beta diversity of fish assemblages in tropical agroecosystem streams. Hydrobiologia 847, 3829–3843 (2020).
J. P. Quimbayo, L. T. Nunes, F. C. Silva, A. B. Anderson, D. R. Barneche, A. M. Canterle, I. Cord, A. Dalben, D. S. Ferrari, L. Fontoura, T. M. J. Fiuza, A. M. R. Liedke, G. O. Longo, R. A. Morais, A. C. Siqueira, S. R. Floeter, TimeFISH : Long‐term assessment of reef fish assemblages in a transition zone in the Southwestern Atlantic. Ecology 104, e3966 (2023).
J. Prach, M. Kopecký, Landscape‐scale vegetation homogenization in Central European sub‐montane forests over the past 50 years. Applied Vegetation Science 21, 373–384 (2018).
J. Russell-Smith, P. Jacklyn, Three Parks Savanna Fire-effects Plot Network: Plot-based Vegetation Sampling Data, Northern Territory, Australia, 1994-2016, The Australian National University Data Commons (2017); https://doi.org/10.25911/5C3D75BBCA1C0.
J. S. Lefcheck, “The use of functional traits to elucidate the causes and consequences of biological diversity,” thesis, The College of William & Mary, PhD thesis (2015).
J. Santana, M. Porto, L. Reino, F. Moreira, P. F. Ribeiro, J. L. Santo, J. T. Rotenberry, P. Beja, Data from: Using beta diversity to inform agricultural policies and conservation actions on Mediterranean farmland, version 2, Dryad (2018); https://doi.org/10.5061/DRYAD.KP3FV.
J. Santana, M. Porto, L. Reino, F. Moreira, P. F. Ribeiro, J. L. Santos, J. T. Rotenberry, P. Beja, Using beta diversity to inform agricultural policies and conservation actions on Mediterranean farmland. Journal of Applied Ecology 54, 1825–1835 (2017).
K. B. Gido, D. L. Propst, J. D. Olden, K. R. Bestgen, Multidecadal responses of native and introduced fishes to natural and altered flow regimes in the American Southwest. Canadian Journal of Fisheries and Aquatic Sciences 70, 554–564 (2013).
K. B. Gido, D. L. Propst, J. E. Whitney, S. C. Hedden, T. F. Turner, T. J. Pilger, Pockets of resistance: Response of arid-land fish communities to climate, hydrology, and wildfire. Freshwater Biology 64, 761–777 (2019).
K. C. Rosenblad, D. F. Sax, A new framework for investigating biotic homogenization and exploring future trajectories: oceanic island plant and bird assemblages as a case study. Ecography 40, 1040–1049 (2017).
K. C. Rosenblad, D. F. Sax, Data from: A new framework for investigating biotic homogenization and exploring future trajectories: oceanic island plant and bird assemblages as a case study, version 1, Dryad (2016); https://doi.org/10.5061/DRYAD.C9S61.
K. Cazelles, McCannLab/HomogenFishOntario: version 1.0.0, version v1.0.0, Zenodo (2019); https://doi.org/10.5281/ZENODO.3383237.
K. Cazelles, T. Bartley, M. M. Guzzo, M. Brice, A. S. MacDougall, J. R. Bennett, E. H. Esch, T. Kadoya, J. Kelly, S. Matsuzaki, K. A. Nilsson, K. S. McCann, Homogenization of freshwater lakes: Recent compositional shifts in fish communities are explained by gamefish movement and not climate change. Global Change Biology 25, 4222–4233 (2019).
K. Cervantes-Yoshida, R. A. Leidy, S. M. Carlson, Contemporary Land Change Alters Fish Communities in a San Francisco Bay Watershed, California, U.S.A. PLoS ONE 10, e0141707 (2015).
K. Cervantes-Yoshida, R. A. Leidy, S. M. Carlson, Data from: Contemporary land change alters fish communities in a San Francisco Bay drainage, California, U.S.A., version 1, Dryad (2016); https://doi.org/10.5061/DRYAD.54HR0.
K. D. Woods, Multi-decade biomass dynamics in an old-growth hemlock-northern hardwood forest, Michigan, USA. PeerJ 2, e598 (2014).
K. D. Woods, Multi-decade, spatially explicit population studies of canopy dynamics in Michigan old-growth forests. Ecology 90, 3587 (2009).
K. E. Ellingsen, N. G. Yoccoz, T. Tveraa, J. E. Hewitt, S. F. Thrush, Data from: Long-term environmental monitoring for assessment of change: measurement inconsistencies over time and potential solutions, version 1, Dryad (2018); https://doi.org/10.5061/DRYAD.2V7M4.
K. E. Ellingsen, N. G. Yoccoz, T. Tveraa, J. E. Hewitt, S. F. Thrush, Long-term environmental monitoring for assessment of change: measurement inconsistencies over time and potential solutions. Environ Monit Assess 189, 595 (2017).
K. Jurek, Long-term Rocky Tidal Community Data from Discovery Bay, Jamaica, Borealis (2022); https://doi.org/10.5683/SP3/FNAU9L.
K. Klinkovská, A. Kučerová, Š. Pustková, J. Rohel, K. Slachová, V. Sobotka, D. Szokala, J. Danihelka, M. Kočí, E. Šmerdová, M. Chytrý, Subalpine vegetation changes in the Eastern Sudetes (1973–2021): Effects of abandonment, conservation management and avalanches. Applied Vegetation Science 26, e12711 (2023).
K. L. Pardieck, D. J. Ziolkowski Jr., M.-A. R. Hudson, North American Breeding Bird Survey Dataset 1966 - 2014, version 2014.0 (2015). www.pwrc.usgs.gov/BBS/RawData/.
K. Litza, M. Diekmann, Resurveying hedgerows in Northern Germany: Plant community shifts over the past 50 years. Biological Conservation 206, 226–235 (2017).
K. Maleki, P. Marchand, D. Charron, B. Lafleur, Y. Bergeron, A 249-year chronosequence of forest plots from eight successive fires in the eastern Canada boreal mixedwoods, version 4, Dryad (2020); https://doi.org/10.5061/DRYAD.TQJQ2BVWZ.
K. Van Cleve, F. S. Chapin, R. Ruess, Bonanza Creek LTER, Bonanza Creek LTER: Tree Inventory Data from 1989 to present at Core research sites in Interior Alaska, Environmental Data Initiative (2021); https://doi.org/10.6073/PASTA/93067176968C707AC8491CE98B3C9DCA.
K. W. Wright, M. R. Kazenel, J. Bettinelli, T. L. Griswold, K. D. Whitney, J. A. Rudgers, Bee species abundance and composition in three ecosystem types at the Sevilleta National Wildlife Refuge, New Mexico, USA, Environmental Data Initiative (2021); https://doi.org/10.6073/PASTA/CBE04A94B5F6F3859A3D9C98F5BE0FC8.
M. J. Koivula, S. Venn, P. Hakola, J. Niemelä. Responses of boreal ground beetles (Coleoptera, Carabidae) to different logging regimes ten years post harvest. For. Ecol. Manag. 436, 27–38 (2019).
L. A. Bêche, P. G. Connors, V. H. Resh, A. M. Merenlender, Resilience of fishes and invertebrates to prolonged drought in two California streams. Ecography 32, 778–788 (2009).
L. A. Viereck, K. Van Cleve, F. S. Chapin, R. W. Ruess, T. N. Hollingsworth, Bonanza Creek LTER, Vegetation Plots of the Bonanza Creek LTER Control Plots: Species Count (1975 - 2004) (2016). https://doi.org/10.6073/pasta/8dd0e1ac48e2f82b51adabfbd3c62ae2.
L. E. Burlakova, A. Y. Karatayev, A. R. Hrycik, S. E. Daniel, K. Mehler, L. G. Rudstam, J. M. Watkins, R. Dermott, J. Scharold, A. K. Elgin, T. F. Nalepa, E. K. Hinchey, S. J. Lozano, Density data for Lake Ontario benthic invertebrate assemblages from 1964 to 2018. Ecology 102, e03528 (2021).
L. G. Rudstam, Zooplankton survey of Oneida Lake, New York, 1964 - 2012. https://knb.ecoinformatics.org/view/kgordon.17.56.
L. Pombo, J. E. Rebelo, M. Elliott, The structure, diversity and somatic production of the fish community in an estuarine coastal lagoon, Ria de Aveiro (Portugal). Hydrobiologia 587, 253–268 (2007).
L. Pombo, J. E. Rebelo, Spatial and temporal organization of a coastal lagoon fish community-Ria de Aveiro, Portugal. Cybium 26, 185–196 (2002).
L. Pombo, M. Elliott, J. E. Rebelo, Environmental influences on fish assemblage distribution of an estuarine coastal lagoon, Ria de Aveiro (Portugal). Scientia Marina 69, 143–159 (2005).
L. Tomialojć, T. Wesolowski, Die Stabilität der Vogelgemeinschaft in einem Urwald der gemässigten Zone: Ergebnisse einer 15jährigen Studie aus dem Nationalpark von Bia\textbackslashlowie\textbackslash.za (Polen). Der Ornithologische Beobachter 91, 73–110 (1994).
L. Tomialojć, T. Wesolowski, Structure of a primaeval forest bird community during 1970s and 1990s (Bialowieza National Park, Poland). Acta Ornithologica 31, 133–154 (1996).
L. Tomialojć, T. Wesolowski, W. Walankiewicz, Breeding bird community of a primaeval temperate forest (Bia\textbackslashlowie\textbackslash.za National Park, Poland). Acta Ornithologica 20, 241–310 (1984).
L. V. Vu, Diversity and similarity of butterfly communities in five different habitat types at Tam Dao National Park, Vietnam. Journal of Zoology 277, 15–22 (2009).
L. Zachmann, C. Moffet, P. Adler, Mapped quadrats in sagebrush steppe: long-term data for analyzing demographic rates and plant–plant interactions. Ecology 91, 3427–3427 (2010).
C.-L. Luk, Y. Basset, P. Kongnoo, B. C. H. Hau, T. C. Bonebrake. Data from: Inter-annual monitoring improves diversity estimation of tropical butterfly assemblages, Dryad, Dataset.
C.-L. Luk, Y. Basset, P. Kongnoo, B. C. H. Hau, T. C. Bonebrake. Inter-annual monitoring improves diversity estimation of tropical butterfly assemblages. Biotropica 51, 519–528 (2019).
M. C. Mack, E. A. G. Schuur, M. S. Bret-Harte, G. R. Shaver, F. S. Chapin, Ecosystem carbon storage in arctic tundra reduced by long-term nutrient fertilization. Nature 431, 440–443 (2004).
M. Dunbar, J. Murphy, R. Clarke, C. Davies, P. Scarlett, Headwater stream macrophyte data 2007 [Countryside Survey], NERC Environmental Information Data Centre (2016); https://doi.org/10.5285/249A90EC-238B-4038-A706-6633C3690D20.
M. F. G. Brito, V. S. Daga, J. R. S. Vitule, Fisheries and biotic homogenization of freshwater fish in the Brazilian semiarid region. Hydrobiologia 847, 3877–3895 (2020).
M. Friggens, M. Friggens, SEV008 - Sevilleta LTER Small Mammal Population Data (2008). https://sevlter.unm.edu/data/sev-008/4786.
M. G. Bradford, H. T. Murphy, A. J. Ford, D. L. Hogan, D. J. Metcalfe, Long-term stem inventory data from tropical rain forest plots in Australia (2014). https://doi.org/10.1890/14-0458R.1.
M. G. Sperandii, A. T. R. Acosta, Back into the past: Resurveying random plots to track community changes in Italian coastal dunes, version 2, Dryad (2020); https://doi.org/10.5061/DRYAD.NP5HQBZR8.
M. G. Sperandii, I. Prisco, A. Stanisci, A. T. R. Acosta, RanVegDunes - A random plot database of Italian coastal dunes. phyto 47, 231–232 (2017).
M. G. Sperandii, M. Bazzichetto, F. Gatti, A. T. R. Acosta, Back into the past: Resurveying random plots to track community changes in Italian coastal dunes. Ecological Indicators 96, 572–578 (2019).
M. Hammond, M. Loreau, C. De Mazancourt, J. Kolasa, Disentangling local, metapopulation, and cross‐community sources of stabilization and asynchrony in metacommunities. Ecosphere 11, e03078 (2020).
M. K. Kennedy, J. A. Spry, BioChem: Atlantic Zone Monitoring Program (AZMP) Maritimes Region zooplankton collection (2011). https://obis.org/dataset/f9a6159e-d03b-45f2-a44a-eafb791e5987 http://ipt.obis.org/nonode/resource?r=biochem{\_}azmp{\_}maritimes.
M. L. Zettler, Macrozoobenthos baltic sea (1980-2005) as part of the IOW-Monitoring (2005). https://ipt.vliz.be/eurobis/resource?r=macroben_zettler_evco.
M. Lindholm, J. Alahuhta, J. Heino, H. Toivonen, No biotic homogenisation across decades but consistent effects of landscape position and pH on macrophyte communities in boreal lakes. Ecography 43, 294–305 (2020).
M. M. Moore, J. S. Jenness, D. C. Laughlin, R. T. Strahan, J. D. Bakker, H. E. Dowling, J. D. Springer, Cover and density of southwestern ponderosa pine understory plants in permanent chart quadrats (2002–2020). Ecology 103, e3661 (2022).
M. Milardi, A. Gavioli, E. Soana, M. Lanzoni, E. A. Fano, G. Castaldelli, The role of species introduction in modifying the functional diversity of native communities. Science of the Total Environment 699, 134364 (2020).
M. Pyron, C. C. Vaughn, M. R. Winston, J. Pigg, Fish assemblage structure from 20 years of collections in the Kiamichi River, Oklahoma. The Southwestern Naturalist, 336–343 (1998).
M. R. Willig, C. P. Bloch, El Verde long-term invertebrate data - Luquillo Forest Dynamics Plot (LFDP) (2016). https://doi.org/10.6073/pasta/ec88f3dd4ed8e172802b52ff3bb82aa8.
M. R. Winston, C. M. Taylor, J. Pigg, Upstream extirpation of four minnow species due to damming of a prairie stream. Transactions of the American Fisheries Society 120, 98–105 (1991).
M. Reichert, MARMAP Blackfish Trap Survey 1990-2009 (2009). http://www.usgs.gov/obis-usa/.
M. Reichert, MARMAP Chevron Trap Survey 1990-2009 (2009). http://www.usgs.gov/obis-usa/.
M. S. Botham, I. Middlebrook, S. Harris, C. Harrower, M. Lowe, D. B. Roy, United Kingdom Butterfly Monitoring Scheme: site indices 2021, NERC EDS Environmental Information Data Centre (2022); https://doi.org/10.5285/1286B858-34A7-4FF2-84A1-A55E48D63E86.
M. S. Botham, I. Middlebrook, S. Harris, C. Harrower, M. Lowe, D. B. Roy, United Kingdom Butterfly Monitoring Scheme: site location data 2021 v2, NERC EDS Environmental Information Data Centre (2023); https://doi.org/10.5285/1CFDCD20-AFB8-4B58-9AB2-604B90F5242D.
M. T. Furse, J. Davy-Bowker, F. H. Dawson, R. J. M. Gunn, J. H. Blackburn, I. M. Gunn, J. M. Winder, P. M. Scarlett, M. Gravelle, N. Kneebone, I. Nesbitt, M. Amarillo, C. Brereton, C. Cannan, G. Collett, D. Collier, G. Cooper, M. Dent, C. M. Fairfax, D. Hardie, P. Henville, C. Hilton, B. James, C. Moorhouse, Z. Randle, C. Shirley, S. R. Small, K. E. Vowles, R. T. Clarke, J. W. Watkins, Headwater …
M. Valeix, H. Fritz, S. Chamaillé-Jammes, M. Bourgarel, F. Murindagomo, Fluctuations in abundance of large herbivore populations: insights into the influence of dry season rainfall and elephant numbers from long-term data. Animal Conservation 11, 391–400 (2008).
M. Van Kleunen, P. Pyšek, W. Dawson, F. Essl, H. Kreft, J. Pergl, P. Weigelt, A. Stein, S. Dullinger, C. König, B. Lenzner, N. Maurel, D. Moser, H. Seebens, J. Kartesz, M. Nishino, A. Aleksanyan, M. Ansong, L. A. Antonova, J. F. Barcelona, S. W. Breckle, G. Brundu, F. J. Cabezas, D. Cárdenas, J. Cárdenas‐Toro, N. Castaño, E. Chacón, C. Chatelain, B. Conn, M. De Sá Dechoum, J. Dufour‐Dror, A. L. E…
M. Verdú, J. L. Garrido, J. M. Alcántara, A. Montesinos‐Navarro, S. Aguilar, M. A. Aizen, A. A. Al‐Namazi, M. Alifriqui, D. Allen, K. J. Anderson‐Teixeira, C. Armas, J. M. Bastida, T. Bellido, G. Bonanomi, G. B. Paterno, H. Briceño, R. A. C. De Oliveira, J. G. Campoy, G. Chaieb, C. Chu, S. E. Collins, R. Condit, E. Constantinou, C. Ü. Degirmenci, L. Delalandre, M. Duarte, M. Faife, F. Fazlioglu, …
M. Verdú, Verdú et al.’s datasets on plant recruitment networks, Zenodo (2022); https://doi.org/10.5281/ZENODO.6567608.
M. Vojík, K. Boublík, Fear of the dark: decline in plant diversity and invasion of alien species due to increased tree canopy density and eutrophication in lowland woodlands. Plant Ecol 219, 749–758 (2018).
M. Wiemers, E. Balletto, V. Dincă, Z. F. Fric, G. Lamas, V. Lukhtanov, M. L. Munguira, C. A. M. van Swaay, R. Vila, A. Vliegenthart, N. Wahlberg, R. Verovnik, An updated checklist of the European Butterflies (Lepidoptera, Papilionoidea). ZK 811, 9–45 (2018).
A. C. Martins, R. B. Gonçalves. G. A. R. Melo. Changes in wild bee fauna of a grassland in Brazil reveal negative effects associated with growing urbanization during the last 40 years. Zool. Curitiba 30, 157–176 (2013).
K. I. McLean, D. M. Mushet, W. E. Newton, J. N. Sweetman. Long-term multidecadal data from a prairie-pothole wetland complex reveal controls on aquatic-macroinvertebrate communities. Ecol. Indic. 126, 107678 (2021).
Monitoring Site 1000 Project, Biodiversity Center, Ministry of Environment of Japan, Monitoring site 1000 Forest and grassland research - Surface wandering beetles survey data (2014). http://www.biodic.go.jp/moni1000/findings/data/index.html.
Monitoring Site 1000 Project, Biodiversity Center, Ministry of Environment of Japan, Monitoring site 1000 Shorebird Survey (2013). https://www.biodic.go.jp/moni1000/findings/data/index.html.
Montana State Mosquito Surveillance. Data Set: Montana State University mosquito data. (2020).
Moorea Coral Reef LTER, R. Carpenter, Coral Reef: Long-term Population and Community Dynamics: Other Benthic Invertebrates, ongoing since 2005 ver 29. (2015). https://doi.org/10.6073/pasta/61cc126fc5a5a0a99b62b3aaac56f3e8.
K. M. Murray-Stoker, D. P. Batzer, D. Murray-Stoker, J. V. McHugh. Shifts in the community composition of caddisflies (Insecta: Trichoptera) in a subtropical river over three decades. Ecol. Entomol. 45, 514–524 (2020).
D. Mushet. The Missouri Coteau Wetland Ecosystem Observatory. ScienceBase-catalog https://www.sciencebase.gov/catalog/item/52f0ffd9e4b0f941aa181fc6 (2021).
N. A. Milchakova, V. G. Ryabogina, E. B. Chernyshova, Macroalgae of the Crimean coastal zone (the Black Sea, 1967-2007) (2011). https://ipt.vliz.be/eurobis/resource?r=milchakova_macroalgae_blacksea.
N. Swenson, C. Hulshof, M. Katabuchi, B. Enquist, Long-term shifts in the functional composition and diversity of a tropical dry forest: a 30-yr study, version 3, Dryad (2020); https://doi.org/10.5061/DRYAD.H44J0ZPG3.
National Biodiversity Network, Joint Nature Conservation Committee - Marine Nature Conservation Review (MNCR) and associated benthic marine data held and managed by JNCC. https://doi.org/10.15468/ocjqwv.
NOAA’s National Marine Fisheries Service (NMFS) Northeast Fisheries Science Center, Northeast Fisheries Science Center Bottom Trawl Survey Data (2005). https://www1.usgs.gov/obis-usa/ipt/resource?r=nefsc_bottom_trawl_surveys_coml.
North Dakota Department of Health. Data Set: North Dakota State Department of Health mosquito data. (2018).
Northeast Fisheries Science Center, NOAA National Marine Fisheries Service, U.S. Department of Commerce, NEFSC Benthic Database (2010). http://www.usgs.gov/obis-usa/.
NTL Long-Term Ecological Research Network, North Temperate Lakes LTER: Zooplankton - Trout Lake Area 1982 - current (2010). https://lter.limnology.wisc.edu/node/55119 https://doi.org/10.6073/pasta/e8938a65e47b4bc2a9a8bef0712ff5c6.
Ø. H. Opedal, M. Von Numers, G. Tikhonov, O. Ovaskainen, Refining predictions of metacommunity dynamics by modeling species non‐independence. Ecology 101, e03067 (2020).
Occdownload Gbif.Org, Occurrence Download, The Global Biodiversity Information Facility (2022); https://doi.org/10.15468/DL.UEFCY6.
Ocean Biodiversity Information System, South Western Pacific Regional OBIS Data Asteroid Subset (South Western Pacific OBIS). https://doi.org/10.15468/notzfl.
Ocean Biodiversity Information System, South Western Pacific Regional OBIS Data provider for the NIWA Marine Biodata Information System. https://doi.org/10.15468/zuuiyu.
P. Budy, C. Luecke, J. O’brien, Zooplankton density for lake samples collected near Toolik Lake Arctic LTER in the summer from 1983 to 1992 (1985). https://doi.org/10.6073/pasta/e711d62032f0b78b9a91070a38f2b43f.
P. Budy, C. Luecke, J. O’Brien, Zooplankton density for lake samples collected near Toolik Lake Arctic LTER in the summers between 1993-2002 (1995). https://doi.org/10.6073/pasta/ed17faaca17d524a06c50a6027411cf3.
P. Stapp, SGS-LTER Long-Term Monitoring Project: Small Mammals on Trapping Webs on the Central Plains Experimental Range, Nunn, Colorado, USA 1994 -2006, ARS Study Number 118 (2013). https://doi.org/10.6073/pasta/2e311b4e40fea38e573890f473807ba9.
P. Warren, S. B. Lerman, H. Bateman, M. Katti, E. Shochat, Point-count bird censusing: long-term monitoring of bird abundance and diversity in central Arizona-Phoenix, ongoing since 2000, Environmental Data Initiative (2022); https://doi.org/10.6073/PASTA/1D54AEAD11FC7CCF43E889FE1863AA81.
F. W. Pereira, L. Carneiro, R. B. Gonçalves. More losses than gains in ground-nesting bees over 60 years of urbanization. Urban Ecosyst. 24, 233–242 (2021).
R. Beldade, S. C. Mills, J. Claudet, I. M. Côté, More coral, more fish? Contrasting snapshots from a remote Pacific atoll. PeerJ 3, e745 (2015).
R. D. Hollister, J. L. May, K. S. Kremers, C. E. Tweedie, S. F. Oberbauer, J. A. Liebig, T. F. Botting, R. T. Barrett, J. L. Gregory, Warming experiments elucidate the drivers of observed directional changes in tundra vegetation. Ecology and Evolution 5, 1881–1895 (2015).
R. Hundt, Ökologisch-geobotanische Untersuchungen an den mitteldeutschen Wiesengesellschaften unter besonderer Berücksichtigung ihres Wasserhaushaltes und ihrer Veränderung durch die Intensivbewirtschaftung im Rahmen der Großflächenproduktion. Biosphärenreservat Rh. Monografie 3, 366 (2001).
R. Lathrop, Madison Wisconsin Lakes Zooplankton 1976 - 1994 (2013). https://doi.org/10.6073/pasta/ec3d0186753985147d4f283252388e05.
R. Muthukrishnan, D. J. Larkin, Invasive species and biotic homogenization in temperate aquatic plant communities. Global Ecol Biogeogr 29, 656–667 (2020).
R. Muthukrishnan, D. Larkin, Invasive species and biotic homogenization in temperate aquatic plant communities, version 2, Dryad (2020); https://doi.org/10.5061/DRYAD.15DV41NT2.
R. Pélissier, J.-P. Pascal, N. Ayyappan, B. R. Ramesh, S. Aravajy, S. R. Ramalingam, Tree demography in an undisturbed Dipterocarp permanent sample plot at Uppangala, Western Ghats of India. Ecology 92, 1376 (2011).
R. Rinnan, S. Stark, A. Tolvanen, Responses of vegetation and soil microbial communities to warming and simulated herbivory in a subarctic heath. Journal of Ecology 97, 788–800 (2009).
R. Rocha, “Tropical forest fragmentation: effects on the spatio-temporal dynamics of its bat communities,” thesis, University of Lisbon, Lisbon,Portugal (2017).
R. Rocha, A. López-Baucells, F. Z. Farneda, M. Groenenberg, P. E. D. Bobrowiec, M. Cabeza, J. M. Palmeirim, C. F. J. Meyer, Consequences of a large-scale fragmentation experiment for Neotropical bats: disentangling the relative importance of local and landscape-scale effects. Landscape Ecology 32, 31–45 (2017).
R. Rocha, O. Ovaskainen, A. López-Baucells, F. Z. Farneda, E. M. Sampaio, P. E. D. Bobrowiec, M. Cabeza, J. M. Palmeirim, C. F. J. Meyer, Secondary forest regeneration benefits old-growth specialist bats in a fragmented tropical landscape. Scientific Reports 8, 3819 (2018).
R. Stoffels, New Zealand Freshwater Fish Database (extended) (2022). https://doi.org/10.15468/jbpw92.
R. Waide, Bird abundance - point counts ver 4630180 (2015). https://doi.org/10.6073/pasta/0d96957379936a038ebbbcc6135b2fab.
S. A. Castro, P. Rojas, I. Vila, E. Habit, J. Pizarro-Konczak, S. Abades, F. M. Jaksic, Partitioning β-diversity reveals that invasions and extinctions promote the biotic homogenization of Chilean freshwater fish fauna. PLoS ONE 15, e0238767 (2020).
S. B. C. LTER, D. C. Reed, R. J. Miller, SBC LTER: Reef: Annual time series of biomass for kelp forest species, ongoing since 2000, Environmental Data Initiative (2023); https://doi.org/10.6073/PASTA/F2D0BEB83CE7ED6949364AC28DF790EA.
S. B. C. LTER, J. E. Dugan, SBC LTER: Beach: Time series of abundance of birds and stranded kelp on selected beaches, ongoing since 2008, Environmental Data Initiative (2021); https://doi.org/10.6073/PASTA/06C6B9983A5F0A44349E027A002F5040.
S. C. Elmendorf, G. H. R. Henry, R. D. Hollister, A. M. Fosaa, W. A. Gould, L. Hermanutz, A. Hofgaard, I. S. Jónsdóttir, J. C. Jorgenson, E. Lévesque, Experiment, monitoring, and gradient methods used to infer climate change effects on plant communities yield consistent patterns. Proceedings of the National Academy of Sciences 112, 448–452 (2015).
S. C. Elmendorf, G. H. R. Henry, R. D. Hollister, R. G. Björk, A. D. Bjorkman, T. V. Callaghan, L. S. Collier, E. J. Cooper, J. H. C. Cornelissen, T. A. Day, Global assessment of experimental climate warming on tundra vegetation: heterogeneity over space and time. Ecology letters 15, 164–175 (2012).
S. C. Elmendorf, G. H. R. Henry, R. D. Hollister, R. G. Björk, N. Boulanger-Lapointe, E. J. Cooper, J. H. C. Cornelissen, T. A. Day, E. Dorrepaal, T. G. Elumeeva, Plot-scale evidence of tundra vegetation change and links to recent summer warming. Nature Climate Change 2, 453–457 (2012).
S. C. Elmendorf, Global Tundra Vegetation Change - 30 years of plant abundance data from unmanipulated and experimentally-warmed plots (2012). http://www.polardata.ca.
S. C. Kendeigh, Bird Populations in East Central Illinois: Fluctuations, Variations, and Development over a Half-Century (University of Illinois Press, 1982).
S. Chiba, K. Roy, Selectivity of terrestrial gastropod extinctions on an oceanic archipelago and insights into the anthropogenic extinction process. Proc. Natl. Acad. Sci. U.S.A. 108, 9496–9501 (2011).
S. D. J. Privett, R. M. Cowling, H. C. Taylor, Thirty years of change in the fynbos vegetation of the Cape of Good Hope Nature Reserve, South Africa. Bothalia 31, 99–115 (2001).
S. E. Bunn, E. G. Abal, M. J. Smith, S. C. Choy, C. S. Fellows, B. D. Harch, M. J. Kennard, F. Sheldon, Integration of science and monitoring of river ecosystem health to guide investments in catchment protection and rehabilitation. Freshwater Biology 55, 223–240 (2010).
S. E. Macdonald, R. Hnatiuk, J. Stadt, B. Gendreau-Berhiaume, L. Super, Vegetation dynamics in pine forests of Banff and Jasper National Parks: a 47-year dataset, Borealis (2023); https://doi.org/10.5683/SP3/YAQCWD.
S. K. Morgan Ernest, G. M. Yenni, G. Allington, E. M. Christensen, K. Geluso, J. R. Goheen, M. R. Schutzenhofer, S. R. Supp, K. M. Thibault, J. H. Brown, T. J. Valone, Long-term monitoring and experimental manipulation of a Chihuahuan desert ecosystem near Portal, Arizona (1977-2013). Ecology 97, 1082–1082 (2016).
S. K. R. Brown, K. Zwanenburg, R. Branton, ECNASAP East Coast of North America Groundfish data. http://ipt.iobis.org/obiscanada/resource?r=ecnasap https://obis.org/dataset/11bc2cb2-a837-4cd1-9450-52e3bb427cf6.
S. K. Sarker, J. Matthiopoulos, S. N. Mitchell, Z. U. Ahmed, M. B. A. Mamun, R. Reeve, 1980s–2010s: The world’s largest mangrove ecosystem is becoming homogeneous. Biological Conservation 236, 79–91 (2019).
S. L. Webb, S. E. Scanga, Windstorm disturbance without patch dynamics: twelve years of change in a Minnesota forest. Ecology 82, 893–897 (2001).
S. Larsen, J. M. Chase, I. Durance, S. J. Ormerod, Lifting the veil: richness measurements fail to detect systematic biodiversity change over three decades. Ecology 99, 1316–1326 (2018).
S. M. Bashevkin, R. Hartman, M. Thomas, A. Barros, C. E. Burdi, A. Hennessy, T. Tempel, K. Kayfetz, K. Alstad, C. Pien, Interagency Ecological Program: Zooplankton abundance in the Upper San Francisco Estuary from 1972-2021, an integration of 7 long-term monitoring programs, Environmental Data Initiative (2023); https://doi.org/10.6073/PASTA/8B646DFBEB625E308212A39F1E46F69B.
S. Nishida, CMarZ (Census of Marine Zooplankton)-Asia Database (2013). https://doi.org/10.15468/jpjdyu https://www.godac.jamstec.go.jp/bismal/e/dataset/cmarz_asia.
S. Ogan, C. Paulus, C. Froehlich, C. Renker, C. Kolwelter, M. Schendzielorz, A. Danielczak, K. Müller, H. Eulering, A. Hochkirch, Re‐surveys reveal biotic homogenization of Orthoptera assemblages as a consequence of environmental change. Diversity and Distributions 28, 1795–1809 (2022).
S. Ogan, Re-surveys reveal biotic homogenization of Orthoptera assemblages as a consequence of environmental change, version 2, Dryad (2022); https://doi.org/10.5061/DRYAD.TQJQ2BW1T.
S. Rennie, J. Adamson, R. Anderson, C. Andrews, J. Bater, N. Bayfield, K. Beaton, D. Beaumont, S. Benham, V. Bowmaker, C. Britt, R. Brooker, D. Brooks, J. Brunt, G. Common, R. Cooper, S. Corbett, N. Critchley, P. Dennis, J. Dick, B. Dodd, N. Dodd, N. Donovan, J. Easter, E. Eaton, M. Flexen, A. Gardiner, D. Hamilton, P. Hargreaves, M. Hatton-Ellis, M. Howe, J. Kahl, M. Lane, S. Langan, D. Lloyd, Y…
S. Rennie, J. Adamson, R. Anderson, C. Andrews, J. Bater, N. Bayfield, K. Beaton, D. Beaumont, S. Benham, V. Bowmaker, C. Britt, R. Brooker, D. Brooks, J. Brunt, G. Common, R. Cooper, S. Corbett, N. Critchley, P. Dennis, J. Dick, B. Dodd, N. Dodd, N. Donovan, J. Easter, M. Flexen, A. Gardiner, D. Hamilton, P. Hargreaves, M. Hatton-Ellis, M. Howe, J. Kahl, M. Lane, S. Langan, D. Lloyd, B. McCarney…
S. Rennie, J. Adamson, R. Anderson, C. Andrews, J. Bater, N. Bayfield, K. Beaton, D. Beaumont, S. Benham, V. Bowmaker, C. Britt, R. Brooker, D. Brooks, J. Brunt, G. Common, R. Cooper, S. Corbett, N. Critchley, P. Dennis, J. Dick, B. Dodd, N. Dodd, N. Donovan, J. Easter, M. Flexen, A. Gardiner, D. Hamilton, P. Hargreaves, M. Hatton-Ellis, M. Howe, J. Kahl, M. Lane, S. Langan, D. Lloyd, Y. McElarne…
S. Rennie, J. Adamson, R. Anderson, C. Andrews, J. Bater, N. Bayfield, K. Beaton, D. Beaumont, S. Benham, V. Bowmaker, C. Britt, R. Brooker, D. Brooks, J. Brunt, G. Common, R. Cooper, S. Corbett, N. Critchley, P. Dennis, J. Dick, B. Dodd, N. Dodd, N. Donovan, J. Easter, M. Flexen, A. Gardiner, D. Hamilton, P. Hargreaves, M. Hatton-Ellis, M. Howe, J. Kahl, M. Lane, S. Langan, D. Lloyd, Y. McElarne…
S. Rennie, J. Adamson, R. Anderson, C. Andrews, J. Bater, N. Bayfield, K. Beaton, D. Beaumont, S. Benham, V. Bowmaker, C. Britt, R. Brooker, D. Brooks, J. Brunt, G. Common, R. Cooper, S. Corbett, N. Critchley, P. Dennis, J. Dick, B. Dodd, N. Dodd, N. Donovan, J. Easter, M. Flexen, A. Gardiner, D. Hamilton, P. Hargreaves, M. Hatton-Ellis, M. Howe, J. Kahl, M. Lane, S. Langan, D. Lloyd, B. McCarney…
S. Rennie, J. Adamson, R. Anderson, C. Andrews, J. Bater, N. Bayfield, K. Beaton, D. Beaumont, S. Benham, V. Bowmaker, C. Britt, R. Brooker, D. Brooks, J. Brunt, G. Common, R. Cooper, S. Corbett, N. Critchley, P. Dennis, J. Dick, B. Dodd, N. Dodd, N. Donovan, J. Easter, M. Flexen, A. Gardiner, D. Hamilton, P. Hargreaves, M. Hatton-Ellis, M. Howe, J. Kahl, M. Lane, S. Langan, D. Lloyd, Y. McElarne…
S. Schenk, T. M. Lavender, J. Kolasa, Long‐term supratidal rockpool invertebrate community, Discovery Bay, Jamaica. Ecology 104, e4013 (2023).
S. Starko, L. A. Bailey, E. Creviston, K. A. James, A. Warren, M. K. Brophy, A. Danasel, M. P. Fass, J. A. Townsend, C. J. Neufeld, Environmental heterogeneity mediates scale-dependent declines in kelp diversity on intertidal rocky shores. PLoS ONE 14, e0213191 (2019).
S. Svensson, Species composition and population fluctuations of alpine bird communities during 38 years in the Scandinavian mountain range. Ornis Svecica 16, 183–210 (2006).
S. Thorn, S. König, O. Fischer-Leipold, J. Gombert, J. Griese, J. Thein, Supplementary data from Temperature preferences drive additive biotic homogenization of Orthoptera assemblages, The Royal Society (2022); https://doi.org/10.6084/M9.FIGSHARE.19697279.V1.
S. Thorn, S. König, O. Fischer-Leipold, J. Gombert, J. Griese, J. Thein, Temperature preferences drive additive biotic homogenization of Orthoptera assemblages. Biol. Lett. 18, 20220055 (2022).
S. Van Den Berge, S. Tessens, L. Baeten, C. Vanderschaeve, K. Verheyen, Contrasting vegetation change (1974–2015) in hedgerows and forests in an intensively used agricultural landscape. Applied Vegetation Science 22, 269–281 (2019).
Santa Barbara Coastal LTER, D. C. Reed, SBC LTER: Reef: Kelp forest community dynamics: Abundance and size of giant kelp (Macrocystis pyrifera), ongoing since 2000 (2014). https://doi.org/10.6073/pasta/d90872297e30026b263a119d4f5bca9f.
Santa Barbara Coastal LTER, D. C. Reed, SBC LTER: Reef: Kelp forest community dynamics: Cover of sessile organisms, Uniform Point Contact (2014). https://doi.org/10.6073/pasta/f906c91e98c2a5fe752dfa0ccdc8895f.
Santa Barbara Coastal LTER, D. C. Reed, SBC LTER: Reef: Kelp Forest Community Dynamics: Fish abundance (2014). https://doi.org/10.6073/pasta/e37ed29111b2fddffc08355252b8b8c7.
Santa Barbara Coastal LTER, D. C. Reed, SBC LTER: Reef: Kelp forest community dynamics: Invertebrate and algal density (2014). https://doi.org/10.6073/pasta/cd4cf864efecd69891dfe1d73b9ac9c3.
S. Seibold, M. M. Gossner, N. K. Simons, N. Bluthgen, J. Muller, D. Ambarli, C. Ammer, J. Bauhus, M. Fishcer, J. C. Habel, K. E. Linsenmair, T. Nauss, C. Penone, D. Prati, P. Schall, E-D. Schulze, J. Vogt, S. Wollauer, W. W. Weisser. Arthropod decline in grasslands and forests is associated with landscape-level drivers. Nature 574, 671–674 (2019).
M. Seymour, N. Brown, G. R. Carvalho, C. Wood, S. Goertz, N. Lo, M. de Bruyn. Ecological community dynamics: 20 years of moth sampling reveals the importance of generalists for community stability. Basic Appl. Ecol. 49, 34–44 (2020).
T. C. Bonebrake, E. J. Pickett, T. P. N. Tsang, C. Y. Tak, M. Q. Vu, L. Van Vu, Warming threat compounds habitat degradation impacts on a tropical butterfly community in Vietnam. Global Ecology and Conservation 8, 203–211 (2016).
T. E. Barreto, “Patterns and processes affecting the dynamics and structure of seasonally semi-deciduous forests in SE of Brazil,” thesis, University of Campinas, PhD thesis.
T. Erős, P. Sály, P. Takács, C. L. Higgins, P. Bíró, D. Schmera, Quantifying temporal variability in the metacommunity structure of stream fishes: the influence of non-native species and environmental drivers. Hydrobiologia 722, 31–43 (2014).
T. H. M. Kolari, P. Korpelainen, T. Kumpula, T. Tahvanainen, Accelerated vegetation succession but no hydrological change in a boreal fen during 20 years of recent climate change. Ecology and Evolution 11, 7602–7621 (2021).
T. Meier, I. Hensen, M. Partzsch, Floristic changes of xerothermic grasslands in Central Germany: A resurvey study based on quasi-permanent plots. doi: 10.14471/2021.41.009 (2021).
T. P. Parks, M. C. Quist, C. L. Pierce, Historical Changes in Fish Assemblage Structure in Midwestern Nonwadeable Rivers. The American Midland Naturalist 171, 27–53 (2014).
T. Seipel, S. Haider, MIREN Consortium, MIREN survey of plant species in mountains, version v2.0, Zenodo (2022); https://doi.org/10.5281/ZENODO.7495407.
T. Sperle, H. Bruelheide, Climate change aggravates bog species extinctions in the Black Forest (Germany). Diversity and Distributions 27, 282–295 (2021).
T. Wesolowski, C. Mitrus, D. Czeszczewik, P. Rowiński, Breeding bird dynamics in a primeval temperate forest over thirty-five years: variation and stability in the changing world. Acta Ornithologica 45, 209–232 (2010).
T. Wesolowski, D. Czeszczewik, G. Hebda, M. Maziarz, C. Mitrus, P. Rowiński, 40 years of breeding bird community dynamics in a primeval temperate forest (Bia\textbackslashlowie\textbackslash.za National Park, Poland). Acta Ornithologica 50, 95–120 (2015).
T. Wesolowski, L. Tomialojć, C. Mitrus, P. Rowinski, D. Czeszczewik, The breeding bird community of a primaeval temperate forest (Bialowieza National Park, Poland) at the end of the 20th century. Acta Ornithologica 37, 27–45 (2002).
T. Wesolowski, P. Rowiński, C. Mitrus, D. Czeszczewik, Breeding bird community of a primeval temperate forest (Bia\textbackslashlowie\textbackslash.za National Park, Poland) at the beginning of the 21st century. Acta Ornithologica 41, 55–70 (2006).
The Main Cropping System Experiment (MCSE). http://lter.kbs.msu.edu/research/long-term-experiments/main-cropping-system-experiment/.
U. Jandt, H. Bruelheide, German vegetation reference database (GVRD) (2012). https://doi.org/10.7809/b-e.00146.
U.S. Environmental Protection Agency, Environmental Monitoring and Assessment Program (EMAP) Database (2012). https://obis.org/dataset/41a50544-957c-4193-8bbf-25a25f749e85 https://archive.epa.gov/emap/archive-emap/web/html/index-21.html.
United States Geological Survey, NOAA AFSC North Pacific Groundfish Observer. https://doi.org/10.15468/bg83kc.
USFS, Landbird Monitoring Program (UMT-LBMP). http://www.avianknowledge.net/.
W. Addinck, M. de Kluijver, North Sea observations of Crustacea, Polychaeta, Echinodermata, Mollusca and some other groups between 1986 and 2003. Expert Centre for Taxonomic Identification (ETI), the Netherlands (2003). https://ipt.vliz.be/eurobis/resource?r=zma_noordzee https://www.eurobis.org/imis?module=dataset&dasid=1037.
W. D. Bowman, N fertilization and recovery experiment (2-4-6) plant species composition data for East of Tvan from 1997 to 2017, yearly, Environmental Data Initiative (2021); https://doi.org/10.6073/PASTA/E1A9391A826475A853C623A31348BAEC.
W. J. Matthews, E. Marsh‐Matthews, Dynamics of an upland stream fish community over 40 years: trajectories and support for the loose equilibrium concept. Ecology 97, 706–719 (2016).
W. M. Knapp, A. Frances, R. Noss, R. F. C. Naczi, A. Weakley, G. D. Gann, B. G. Baldwin, J. Miller, P. McIntyre, B. D. Mishler, G. Moore, R. G. Olmstead, A. Strong, K. Kennedy, B. Heidel, D. Gluesenkamp, Vascular plant extinction in the continental United States and Canada. Conservation Biology 35, 360–368 (2021).
W. O. McLarney, J. Meador, J. Chamblee, Upper Little Tennessee River Biomonitoring Program Database. Coweeta Long Term Ecological Research Program. Available at: https://coweeta. uga. edu/dbpublic/dataset_details. asp (2013).
W. O. McLarney, J. Meador, J. F. Chamblee, Upper Little Tennessee River Biomonitoring Program Database (2010). https://biotime.st-andrews.ac.uk/getDatasetsQ.php?study=229.
W. Thuiller, J. A. Slingsby, S. D. J. Privett, R. M. Cowling, Stochastic Species Turnover and Stable Coexistence in a Species-Rich, Fire-Prone Plant Community. PLOS ONE 2, e938 (2007).
Whale Catches in Southern Ocean. http://www.iobis.org.
Z. Zhou, G. E. Mihong, L. Qian, L. Jing, B. Jiyong, W. Taiping, T. Junhua. Diversity and population dynamics of flies in four habitat in Wuhan area. J. Xinjang Norm. Univ. Nat. Sci. Ed. 33, 70–75 (2020).
